# Supplementary material for: AI‐Driven De Novo Design of Ultra Long‐Acting GLP‐1 Receptor Agonists
Source: Adv Sci (Weinh). 2025 Aug 11;12(40):e07044. doi: 10.1002/advs.202507044 (PMC12561408; doi:10.1002/advs.202507044)
Supplement: Supplementary file 2 — Supporting Information [file ADVS-12-e07044-s001.zip]

Archive with 5 entries (5 files):
- SI_The raw data of PK for D13.pdf
- SI_The raw data of PK for D41.pdf
- SI_The raw data of PK for D44 .pdf
- SI_The raw data of PK for Semaglutide.pdf
- source data.xlsx
