# Supplementary material for: AI‐Driven De Novo Design of Ultra Long‐Acting GLP‐1 Receptor Agonists
Source: Adv Sci (Weinh). 2025 Aug 11;12(40):e07044. doi: 10.1002/advs.202507044 (PMC12561408; doi:10.1002/advs.202507044)
Supplement: Supplementary file 2 — Supporting Information [file ADVS-12-e07044-s001.zip › source data.xlsx]

## Sheet: Fig. 2_cAMP
Sample ID	Value	Matrix		Conc	Mean	SD	Group
D13	0.03577	EC50 (nM)		800	113.081	10.2094	D13
D41	0.01089	EC50 (nM)		200	120.936	9.53703	D13
D44	0.01243	EC50 (nM)		50	104.427	13.5523	D13
Semaglutide	0.01940	EC50 (nM)		12.5	101.814	4.86749	D13
				3.125	64.912	30.516	D13
				0.78125	36.7366	24.8533	D13
				0.195312	3.69567	14.0834	D13
				0.0488281	-9.73543	4.43927	D13
				0.012207	-15.6094	1.11839	D13
				0.00305176	-17.0174	3.04529	D13
				800	110.001	7.69417	D41
				200	93.1317	3.43464	D41
				50	138.922	3.81883	D41
				12.5	124.71	30.4778	D41
				3.125	86.1144	18.8653	D41
				0.78125	66.2621	5.83977	D41
				0.195312	18.0622	14.8948	D41
				0.0488281	-7.33372	1.16473	D41
				0.012207	-7.8084	4.43598	D41
				0.00305176	-12.6117	14.8624	D41
				800	97.2199	18.1384	D44
				200	81.0551	13.4671	D44
				50	117.298	30.7153	D44
				12.5	118.441	26.8286	D44
				3.125	80.6164	27.5822	D44
				0.78125	45.4037	6.07935	D44
				0.195312	21.7523	1.45339	D44
				0.0488281	-1.7448	4.31912	D44
				0.012207	-7.13542	7.91629	D44
				0.00305176	-14.907	0.585892	D44
				800	80.0586	1.51833	Semaglutide
				200	105.97	12.4425	Semaglutide
				50	128.612	4.55513	Semaglutide
				12.5	109.077	6.16785	Semaglutide
				3.125	101.906	8.77173	Semaglutide
				0.78125	43.7587	11.6853	Semaglutide
				0.195312	12.7415	6.1446	Semaglutide
				0.0488281	0.234947	3.36133	Semaglutide
				0.012207	-12.5289	11.3676	Semaglutide
				0.00305176	-12.9512	3.7309	Semaglutide

## Sheet: Fig. 3 PK
GLP-1 RA name	Mean	SD	Metrics	Value
D13	19.8615	1.54665	T1/2 (h)	19.86±1.55
D41	23.1578	3.6856	T1/2 (h)	23.16±3.69
D44	4.19091	0.374231	T1/2 (h)	4.19±0.37
Semaglutide	8.1676	0.290153	T1/2 (h)	8.17±0.29
D13	10.6667	2.3094	Tmax (h)	10.67±2.31
D41	12	0	Tmax (h)	12.00±0.00
D44	4	0	Tmax (h)	4.00±0.00
Semaglutide	8	0	Tmax (h)	8.00±0.00
D13	353.955	41.8992	Cmax (ng/mL)	353.96±41.90
D41	294.135	37.1807	Cmax (ng/mL)	294.13±37.18
D44	116.602	20.3619	Cmax (ng/mL)	116.60±20.36
Semaglutide	329.822	10.4448	Cmax (ng/mL)	329.82±10.44
D13	15939.9	2952.53	AUC(0-t)	15939.88±2952.53
D41	15737.2	822.425	AUC(0-t)	15737.19±822.42
D44	1276.31	139.036	AUC(0-t)	1276.31±139.04
Semaglutide	7538.16	75.632	AUC(0-t)	7538.16±75.63
D13	16134.4	2750.68	AUC(0-∞)	16134.37±2750.68
D41	15884.4	889.046	AUC(0-∞)	15884.44±889.05
D44	1313.62	140.455	AUC(0-∞)	1313.62±140.46
Semaglutide	7702.53	95.6174	AUC(0-∞)	7702.53±95.62
D13	32.0158	2.89431	MRT(0-t)	32.02±2.89
D41	38.7946	1.15282	MRT(0-t)	38.79±1.15
D44	7.69247	0.348772	MRT(0-t)	7.69±0.35
Semaglutide	14.2114	0.229217	MRT(0-t)	14.21±0.23
D13	33.5166	1.6044	MRT(0-∞)	33.52±1.60
D41	40.2965	1.15601	MRT(0-∞)	40.30±1.16
D44	8.33306	0.397934	MRT(0-∞)	8.33±0.40
Semaglutide	15.184	0.132488	MRT(0-∞)	15.18±0.13
Time	Concentration	SD	Group
2	116.368	8.0572	D13
4	232.879	48.3653	D13
8	339.877	64.3378	D13
12	352.795	40.8973	D13
24	297.184	37.3532	D13
48	139.428	30.7259	D13
72	52.0115	10.7158	D13
96	21.2658	5.06327	D13
168	2.52745	0.03	D13
2	86.0672	6.97501	D41
4	183.367	32.2738	D41
8	259.897	43.5081	D41
12	294.135	37.1807	D41
24	267.291	11.9457	D41
48	146.57	15.3532	D41
72	70.3546	5.55691	D41
96	30.2709	6.09303	D41
168	4.21843	1.84867	D41
2	89.9481	30.2579	D44
4	116.602	20.3619	D44
8	85.7334	6.44319	D44
12	45.8769	2.41301	D44
24	6.1102	1.03057	D44
2	258.178	16.0688	Semaglutide
4	307.45	31.9216	Semaglutide
8	329.822	10.4448	Semaglutide
12	280.131	2.45146	Semaglutide
24	131.783	4.6843	Semaglutide
48	13.9189	1.28312	Semaglutide
GLP-1 RA name	T1/2 (h)	Tmax (h)	Cmax (ng/mL)	AUC(0-t) (h*ng/mL)	AUC(0-∞)(h*ng/mL)	MRT(0-t)(h)	MRT(0-∞)(h)
G1-Mean	19.8615	10.6667	353.955	15939.9	16134.4	32.0158	33.5166
G1-SD	1.54665	2.3094	41.8992	2952.53	2750.68	2.89431	1.6044
G2-Mean	23.1578	12	294.135	15737.2	15884.4	38.7946	40.2965
G2-SD	3.6856	0	37.1807	822.425	889.046	1.15282	1.15601
G3-Mean	4.19091	4	116.602	1276.31	1313.62	7.69247	8.33306
G3-SD	0.374231	0	20.3619	139.036	140.455	0.348772	0.397934
G4-Mean	8.1676	8	329.822	7538.16	7702.53	14.2114	15.184
G4-SD	0.290153	0	10.4448	75.632	95.6174	0.229217	0.132488

## Sheet: Fig. 4
Non-Fasting Glucose (single dose)										Non-Fasting Glucose (single dose)															kidney injury biomarkers
										4h fasting glucose					Non-Fasting Glucose (mmol/L)					OGTT (mmol/L)					blood urea nitrogen（mmoL/L）
Mean	Time	SD	Group		Group	Mean	SD	Metrics		Mean	SD	Time	Group		Mean	SD	Time	Group		Mean	SD	Time (mins)	Group		Mean	SD	Group
8.31667	0	0.348807	Control		Control	412.042	14.7499	AUC0-48h		8.8	0.167332	7	Control		7.6	0.971597	0	Control		5.06667	0.504645	0	Control		2.20173	0.398511	Control
9.5	0.5	0.638749	Control		Model	1555.67	102.232	AUC0-48h		7.98333	0.598052	14	Control		8.81667	0.54191	0.5	Control		11.2167	1.87768	15	Control		3.73332	1.18325	Model
9.58333	1	0.667583	Control		Semaglutide	1018.42	253.706	AUC0-48h		6.73333	0.393277	21	Control		8.78333	0.881854	1	Control		7.95	1.49499	30	Control		2.25795	0.969723	Semaglutide
7.68333	2	0.462241	Control		D13	967.1	201.861	AUC0-48h		6.8	0.860233	28	Control		7.58333	1.08888	2	Control		5.98333	1.60177	60	Control		2.14309	0.878529	D13
8.4	4	0.681175	Control		D41	1132.76	141.782	AUC0-48h		31.9333	0.778888	7	Model		7.46667	1.03473	4	Control		4.65	0.781665	120	Control		3.25002	1.20127	D41
8.41667	8	0.483391	Control		D44	1313.96	131.282	AUC0-48h		31.75	1.4181	14	Model		7.01667	1.16862	8	Control		4.35	0.766159	180	Control		3.45385	1.0378	D44
8.21667	24	0.444597	Control		Control	1056.44	32.3681	AUC0-120h		32.1167	1.09438	21	Model		8.43333	1.07641	24	Control		29.2	2.30738	0	Model
9.4	48	0.464758	Control		Model	3842.28	147.47	AUC0-120h		32.4833	1.28595	28	Model		8.03333	1.00532	48	Control		45.3667	2.59743	15	Model		serum creatinineμmoL/L）
8.58333	72	0.511534	Control		Semaglutide	3286.03	385.755	AUC0-120h		20.8667	2.709	7	Semaglutide		7.55	0.941807	72	Control		43.8333	2.0588	30	Model		Mean	SD	Group
8.76667	96	0.480278	Control		D13	2807.9	359.279	AUC0-120h		18.3667	4.14375	14	Semaglutide		7.2	0.695701	96	Control		36.1	2.3816	60	Model		33.0385	4.26847	Control
9.6	120	0.90111	Control		D41	3232.76	244.35	AUC0-120h		14.6333	5.568	21	Semaglutide		7.95	0.641093	120	Control		30.0167	3.71667	120	Model		52.756	27.2856	Model
31.3833	0	1.37611	Model		D44	3524.96	192.921	AUC0-120h		16.5833	5.08898	28	Semaglutide		35.2833	4.07844	0	Model		28.4167	2.84212	180	Model		26.8298	11.8918	Semaglutide
31.2667	0.5	1.14484	Model							16.35	4.32562	7	D13		36.75	4.02728	0.5	Model		28.7167	5.27766	0	Semaglutide		27.9918	3.21741	D13
31.4167	1	2.09515	Model							15.8833	3.42369	14	D13		37.3833	2.49913	1	Model		31.5833	7.40092	15	Semaglutide		46.0661	19.3653	D41
32.2333	2	1.79406	Model							12.9333	3.40509	21	D13		36.0333	2.58972	2	Model		29.2833	4.87295	30	Semaglutide		27.5223	5.14312	D44
32.0167	4	1.2123	Model							14.1167	3.38669	28	D13		33.8167	2.56859	4	Model		19.6333	8.61038	60	Semaglutide
32.8167	8	2.51111	Model							21	3.34365	7	D41		34.5833	3.04198	8	Model		13.4333	5.97651	120	Semaglutide		urinary albumin levels（g/L）
32.5833	24	2.70068	Model							19.4	3.43569	14	D41		35.1667	3.93379	24	Model		12.55	3.8682	180	Semaglutide		Mean	SD	Group
32.0333	48	2.77393	Model							15.7667	3.69739	21	D41		33.6833	3.19964	48	Model		22.2667	4.06579	0	D13		0.903732	0.34054	Control
31.8	72	0.874071	Model							16.8833	4.1768	28	D41		34.0833	4.11165	72	Model		29.8	4.20809	15	D13		7.6179	3.63965	Model
31.8667	96	1.01915	Model							21.2667	2.47359	7	D44		34.7167	2.92808	96	Model		31.5	4.47973	30	D13		1.39134	0.708771	Semaglutide
31.1833	120	1.1089	Model							17.4833	2.48308	14	D44		33.9667	2.25802	120	Model		14.7667	4.37249	60	D13		1.67216	0.309916	D13
31.0667	0	1.76484	Semaglutide							16.8	2.83125	21	D44		31.1833	2.06244	0	Semaglutide		8.56667	2.35768	120	D13		2.6678	1.21542	D41
24.95	0.5	4.52847	Semaglutide							18.2167	4.06173	28	D44		27	3.59388	0.5	Semaglutide		7.48333	1.08336	180	D13		2.38187	1.55267	D44
21.9667	1	4.04804	Semaglutide												24.8	4.11145	1	Semaglutide		27.05	7.4503	0	D41
21.3833	2	4.57183	Semaglutide												24.6833	3.34151	2	Semaglutide		36.5667	3.63079	15	D41		urinary creatinine levels（μmoL/L）
20.7667	4	4.17884	Semaglutide												27.3667	3.91084	4	Semaglutide		36.5667	2.69048	30	D41		Mean	SD	Group
20.0667	8	5.56117	Semaglutide												28.9833	2.62862	8	Semaglutide		22.9833	5.69119	60	D41		3392.41	889.299	Control
15.5333	24	8.06441	Semaglutide												30.4333	2.22411	24	Semaglutide		14.9	5.30961	120	D41		346.151	70.4396	Model
31.3333	48	1.65731	Semaglutide												33.55	0.714843	48	Semaglutide		12.2833	4.00371	180	D41		556.793	167.897	Semaglutide
31.9333	72	2.33124	Semaglutide												33.5833	0.815884	72	Semaglutide		27.7167	4.28552	0	D44		995.52	347.133	D13
31.2333	96	2.30101	Semaglutide												33.8667	2.23845	96	Semaglutide		33.3167	3.58074	15	D44		560.818	174.595	D41
31.3	120	0.632456	Semaglutide												34.1167	1.96308	120	Semaglutide		32.4167	2.74475	30	D44		560.818	165.799	D44
31.15	0	1.79304	D13												29.9333	2.66358	0	D13		24.2833	3.57123	60	D44
29.55	0.5	3.71685	D13												27.7	1.60125	0.5	D13		16.5167	4.9122	120	D44		Kidney Index（%）
28.5167	1	3.25602	D13												26.85	1.40961	1	D13		13.4333	6.45466	180	D44		Mean	SD	Group
27.5667	2	2.41799	D13												25.2833	2.51509	2	D13							1.38785	0.0806565	Control
25.8	4	3.32024	D13												25.8833	2.89787	4	D13							1.24113	0.173774	Model
24.9667	8	4.00583	D13												26.65	3.55963	8	D13							1.01	0.0878524	Semaglutide
15.5667	24	5.15894	D13												24	4.24075	24	D13		AUC (mmol/L*min)					0.8991	0.0857575	D13
20.2833	48	4.37603	D13												27.4	3.4322	48	D13		Mean	SD	Group			1.05272	0.133238	D41
22.3	72	3.52931	D13												29.3833	2.71839	72	D13		1063.88	138.775	Control			1.04199	0.0915516	D44
29.3667	96	2.05783	D13												30.1	2.81141	96	D13		6163.75	441.336	Model
29.7833	120	1.47975	D13												32.0167	2.69846	120	D13		3414	1105.75	Semaglutide
31.4	0	2.38495	D41												30.3167	1.55746	0	D41		2725.75	491.031	D13
29.0167	0.5	1.86163	D41												29.45	2.2421	0.5	D41		3870.88	821.051	D41
27.7833	1	3.1657	D41												29.2333	2.5719	1	D41		3923.75	700.884	D44
27	2	3.75766	D41												28.6	2.75681	2	D41
24.6667	4	3.37263	D41												28.0333	2.18327	4	D41
24.0667	8	2.88005	D41												29.85	2.12108	8	D41
20.6	24	4.36715	D41												26.1	3.94563	24	D41
26.8667	48	2.91319	D41												28.6333	2.75729	48	D41
28.3667	72	3.25064	D41												29.9167	1.84761	72	D41
30.2667	96	1.32615	D41												31.1667	1.54747	96	D41
30.8667	120	1.17417	D41												32.4167	0.990791	120	D41
31.4333	0	2.72519	D44												32.0333	2.49693	0	D44
30.5667	0.5	3.34225	D44												31.7	1.85472	0.5	D44
28.9833	1	2.5119	D44												30.45	1.93054	1	D44
25.6	2	3.7186	D44												27.4333	3.60148	2	D44
24.65	4	3.79882	D44												24.6167	4.8922	4	D44
25.8333	8	2.81472	D44												27.9167	2.20673	8	D44
26.55	24	4.21699	D44												30.1833	1.17033	24	D44
30.6167	48	1.62409	D44												31.9167	0.978604	48	D44
30.6833	72	1.40345	D44												32.3167	0.66458	72	D44
30.5167	96	1.392	D44												32.6667	0.560952	96	D44
31.2333	120	2.00067	D44												33.3	0.745654	120	D44
															Group	Mean	SD	Metrics
															Control	381.904	42.7311	AUC0-48h
															Model	1664.1	152.735	AUC0-48h
															Semaglutide	1460.12	77.43	AUC0-48h
															D13	1232.35	157.487	AUC0-48h
															D41	1335.33	139.617	AUC0-48h
															D44	1427.53	66.5764	AUC0-48h
															Control	927.704	94.0965	AUC0-120h
															Model	4127.1	364.102	AUC0-120h
															Semaglutide	3890.92	152.305	AUC0-120h
															D13	2892.95	217.355	AUC0-120h
															D41	3533.93	244.696	AUC0-120h
															D44	3769.73	83.7732	AUC0-120h

## Sheet: Fig. 5
Body weight					Body Weight Change					Liver Index				Fat Index				TC (mmol/L)				LDL-C (mmol/L)
Mean	SD	Time	Group		Mean	SD	Time	Group		Mean	SD	Group		Mean	SD	Group		Mean	SD	Group		Mean	SD	Group
28.56	0.673053	1	Control		0.26	0.585662	5	Control		3.04584	0.0838069	Control		3.09914	0.649748	Control		4.60379	0.458706	Control		3.08759	0.448237	Control
28.82	3.85655	5	Control		-7.10543e-16	0.565685	8	Control		3.3561	0.401949	Model		11.9348	1.37463	Model		5.95111	0.822635	Model		5.21979	1.4866	Model
28.56	4.01148	8	Control		-0.32	0.491935	12	Control		2.46507	0.0430197	Semaglutide		6.62631	0.598989	Semaglutide		4.81204	0.491057	Semaglutide		2.87726	0.739778	Semaglutide
28.24	5.01179	12	Control		-0.98	0.511859	15	Control		2.55874	0.21855	D13		6.50167	0.572408	D13		5.27931	0.16777	D13		2.889	0.348458	D13
27.58	3.61428	15	Control		-0.6	0.367423	19	Control		2.40216	0.122258	D41		7.98125	1.04438	D41		4.98298	0.671978	D41		2.42857	0.896009	D41
27.96	3.42053	19	Control		-1.12	0.311448	22	Control		2.4922	0.180134	D44		7.72641	1.14614	D44		4.84936	1.02486	D44		3.0185	0.357628	D44
27.44	0.998499	22	Control		0.58	0.178885	5	Model
40.94	3.90474	1	Model		1.12	0.605805	8	Model
41.52	3.74526	5	Model		2.36	0.487852	12	Model
42.06	4.63163	8	Model		2.98	0.51672	15	Model
43.3	3.19484	12	Model		3.98	0.408656	19	Model
43.92	2.99166	15	Model		4.52	0.630079	22	Model
44.92	0.763544	19	Model		-5.14	0.820366	5	Semaglutide
45.46	3.99475	22	Model		-6.2	0.977241	8	Semaglutide
41.22	3.30182	1	Semaglutide		-7.14	1.18025	12	Semaglutide
36.08	4.32863	5	Semaglutide		-8.14	1.23612	15	Semaglutide
35.02	2.83143	8	Semaglutide		-8.28	1.67242	19	Semaglutide
34.08	2.65104	12	Semaglutide		-8.88	1.71959	22	Semaglutide
33.08	0.850294	15	Semaglutide		-4.46	0.838451	5	D13
32.94	3.9598	19	Semaglutide		-5.52	1.15195	8	D13
32.34	2.96934	22	Semaglutide		-6.66	1.98192	12	D13
41.04	3.74927	1	D13		-7.52	2.20613	15	D13
36.58	3.05156	5	D13		-7.46	2.45927	19	D13
35.52	2.75917	8	D13		-7.9	2.54067	22	D13
34.38	0.849706	12	D13		-3.46	1.31453	5	D41
33.52	3.90218	15	D13		-4.82	1.52709	8	D41
33.58	3.03266	19	D13		-4.96	1.70968	12	D41
33.14	3.43904	22	D13		-5.54	2.07437	15	D41
41.34	2.99416	1	D41		-5.68	2.13354	19	D41
37.88	2.68849	5	D41		-5.96	2.24678	22	D41
36.52	0.577062	8	D41		-4.3	0.977241	5	D44
36.38	3.67927	12	D41		-5.36	1.42408	8	D44
35.8	2.53732	15	D41		-5.44	1.73292	12	D44
35.66	3.38999	19	D41		-6.04	2.16518	15	D44
35.38	3.16591	22	D41		-5.88	1.77116	19	D44
40.7	2.57332	1	D44		-6.7	2.27925	22	D44
36.4	0.527257	5	D44
35.34	3.35157	8	D44
35.26	2.58031	12	D44
34.66	3.45297	15	D44
34.82	3.00616	19	D44
34	2.65236	22	D44

## Sheet: Fig. 6
ID	Pull-Down	SPR	cAMP	PK	PD	Recpvery
Semaglutide	1	1	1	1	1	1
D02	1					0.774194
D03	1	1				0.677419
D04	1	1				0.709677
D05	0					0.677419
D06	0					0.709677
D07	0					0.709677
D08	1	0				0.741935
D09	1	0				0.709677
D10	0					0.741935
D11	1	0				0.677419
D12	0					0.677419
D13	1	1	1	1	1	0.806452
D14	1	0				0.741935
D15	0					0.741935
D16	1					0.709677
D17	0					0.741935
D18	0					0.709677
D19	1					0.709677
D20	1					0.741935
D21	1					0.677419
D22	1					0.741935
D23	1	1				0.709677
D24	1					0.709677
D25	1					0.741935
D26	0					0.741935
D27	0					0.709677
D28	0					0.774194
D29	0					0.645161
D30	0					0.645161
D31	1	0				0.709677
D32	0					0.741935
D33	1					0.709677
D34	0					0.677419
D35	1					0.709677
D36	0					0.677419
D37	1					0.741935
D38	0					0.709677
D39	1	0				0.709677
D40	0					0.645161
D41	1	1	1	1	1	0.741935
D42	1					0.677419
D43	0					0.741935
D44	1	1	1	0	0	0.677419
D45	0					0.677419
D46	0					0.645161
D47	0					0.741935
D48	0					0.741935
D49	1					0.741935
D50	1					0.677419
D51	1	0				0.677419
D52	0					0.741935
D53	0					0.709677
D54	0					0.677419
D55	0					0.645161
D56	1					0.774194
D57	1					0.741935
D58	0					0.677419
D59	1					0.741935
D60	1					0.709677
D61	0					0.709677

## Sheet: D13_D41_D44
Sequence_ID	Sequence Recovery	Biosynthesis						Chemical synthesis	Biosynthesis					Chemical synthesis
									Pull-Down			SPR		cAMP	PK	PD
		Protein Sequences	Length	Affinity tag	Linker	GST-Linker-Peptide	DNA of Linker-Peptide	Protein Sequences	Binding Property	Label	Relative Expression	KD (M)	Label	EC50 (nM)	T1/2 (h)	Indication
Semaglutide	1	HAEGTFTSDVSSYLEGQAAKEFIAWLVRGRG	31	GST	GGDDDDK	MSPILGYWKIKGLVQPTRLLLEYLEEKYEEHLYERDEGDKWRNKKFELGLEFPNLPYYIDGDVKLTQSMAIIRYIADKHNMLGGCPKERAEISMLEGAVLDIRYGVSRIAYSKDFETLKVDFLSKLPEMLKMFEDRLCHKTYLNGDHVTHPDFMLYDALDVVLYMDPMCLDAFPKLVCFKKRIEAIPQIDKYLKSSKYIAWPLQGWQATFGGGDHPPKSDLVPRGSGGDDDDKHAEGTFTSDVSSYLEGQAAKEFIAWLVRGRG	GGAGGGGATGATGACGATAAACACGCCGAGGGAACATTCACGTCTGATGTTTCATCCTACCTGGAAGGACAGGCGGCAAAAGAGTTTATTGCCTGGCTTGTTCGCGGCCGCGGCtaatag	H-Aib-EGTFTSDVSSYLEGQAAK(AEEA-AEEA-γE-C18Diacid)EFIAWLVRGRG-COOH	++	Success		2.78e-06	Success	0.019	8.17±0.29	Diabets and Obesity
D13	0.806452	HAEGTFTSDVSSYLEEQAAKAFVERLKRGRG	31	GST	GGDDDDK	MSPILGYWKIKGLVQPTRLLLEYLEEKYEEHLYERDEGDKWRNKKFELGLEFPNLPYYIDGDVKLTQSMAIIRYIADKHNMLGGCPKERAEISMLEGAVLDIRYGVSRIAYSKDFETLKVDFLSKLPEMLKMFEDRLCHKTYLNGDHVTHPDFMLYDALDVVLYMDPMCLDAFPKLVCFKKRIEAIPQIDKYLKSSKYIAWPLQGWQATFGGGDHPPKSDLVPRGSGGDDDDKHAEGTFTSDVSSYLEEQAAKAFVERLKRGRG	GGAGGGGATGATGACGATAAACACGCCGAGGGAACATTCACGTCTGATGTTTCATCCTACCTGGAAGAACAGGCGGCAAAAGCGTTTGTGGAACGCCTTAAACGCGGCCGCGGCtaatag	H-Aib-EGTFTSDVSSYLEEQAAK(AEEA-AEEA-γE-C20Diacid)AFVERLKRGRG-COOH	++	Success	0.874469	8.58e-06	Success	0.036	19.86±1.55	Diabets and Obesity
D41	0.741935	HAEGTFTSDVSSYLEEQQVKQFVERLKRGRG	31	GST	GGDDDDK	MSPILGYWKIKGLVQPTRLLLEYLEEKYEEHLYERDEGDKWRNKKFELGLEFPNLPYYIDGDVKLTQSMAIIRYIADKHNMLGGCPKERAEISMLEGAVLDIRYGVSRIAYSKDFETLKVDFLSKLPEMLKMFEDRLCHKTYLNGDHVTHPDFMLYDALDVVLYMDPMCLDAFPKLVCFKKRIEAIPQIDKYLKSSKYIAWPLQGWQATFGGGDHPPKSDLVPRGSGGDDDDKHAEGTFTSDVSSYLEEQQVKQFVERLKRGRG	GGAGGGGATGATGACGATAAACACGCCGAGGGAACATTCACGTCTGATGTTTCATCCTACCTGGAAGAACAGCAGGTGAAACAGTTTGTGGAACGCCTTAAACGCGGCCGCGGCtaatag	H-Aib-EGTFTSDVSSYLEEQQVK(AEEA-AEEA-γE-C20Diacid)QFVERLKRGRG-COOH	++	Success	0.706457	5.19e-06	Success	0.011	23.16±3.69	Diabets and Obesity
D44	0.677419	HAEGTFTSDVSRYLEEKAVKDFVERLKRGAG	31	GST	GGDDDDK	MSPILGYWKIKGLVQPTRLLLEYLEEKYEEHLYERDEGDKWRNKKFELGLEFPNLPYYIDGDVKLTQSMAIIRYIADKHNMLGGCPKERAEISMLEGAVLDIRYGVSRIAYSKDFETLKVDFLSKLPEMLKMFEDRLCHKTYLNGDHVTHPDFMLYDALDVVLYMDPMCLDAFPKLVCFKKRIEAIPQIDKYLKSSKYIAWPLQGWQATFGGGDHPPKSDLVPRGSGGDDDDKHAEGTFTSDVSRYLEEKAVKDFVERLKRGAG	GGAGGGGATGATGACGATAAACACGCCGAGGGAACATTCACGTCTGATGTTTCACGCTACCTGGAAGAAAAAGCGGTGAAAGATTTTGTGGAACGCCTTAAACGCGGCGCGGGCtaatag	H-Aib-EGTFTSDVSRYLEEKAVK(AEEA-AEEA-γE-C20Diacid)DFVERLKRGAG-COOH	++	Success	0.757468	6.78e-06	Success	0.012	4.19±0.37	Diabets and Obesity

## Sheet: Phylogenetic distance
	GLP-1	D02	D03	D04	D05	D06	D07	D08	D09	D10	D11	D12	D13	D14	D15	D16	D17	D18	D19	D20	D21	D22	D23	D24	D25	D26	D27	D28	D29	D30	D31	D32	D33	D34	D35	D36	D37	D38	D39	D40	D41	D42	D43	D44	D45	D46	D47	D48	D49
GLP-1
D02	0.225806
D03	0.322581	0.129032
D04	0.290323	0.0645161	0.0645161
D05	0.322581	0.0967742	0.16129	0.0967742
D06	0.290323	0.16129	0.16129	0.16129	0.193548
D07	0.290323	0.0645161	0.129032	0.0645161	0.0967742	0.0967742
D08	0.258065	0.0645161	0.0645161	0.0645161	0.0967742	0.0967742	0.0645161
D09	0.290323	0.0645161	0.0967742	0.0645161	0.0967742	0.16129	0.0645161	0.0645161
D10	0.258065	0.0322581	0.16129	0.0967742	0.0645161	0.193548	0.0967742	0.0967742	0.0967742
D11	0.322581	0.16129	0.0645161	0.0967742	0.193548	0.16129	0.16129	0.0967742	0.129032	0.193548
D12	0.322581	0.0967742	0.193548	0.16129	0.129032	0.193548	0.0967742	0.16129	0.129032	0.0645161	0.193548
D13	0.193548	0.0322581	0.129032	0.0967742	0.129032	0.16129	0.0967742	0.0645161	0.0967742	0.0645161	0.16129	0.129032
D14	0.258065	0.0322581	0.0967742	0.0322581	0.0645161	0.129032	0.0322581	0.0322581	0.0322581	0.0645161	0.129032	0.129032	0.0645161
D15	0.258065	0.129032	0.129032	0.129032	0.16129	0.0322581	0.129032	0.0645161	0.129032	0.16129	0.129032	0.225806	0.129032	0.0967742
D16	0.290323	0.0645161	0.0967742	0.0322581	0.0967742	0.16129	0.0645161	0.0645161	0.0645161	0.0967742	0.129032	0.16129	0.0967742	0.0322581	0.129032
D17	0.258065	0.0645161	0.129032	0.0645161	0.0967742	0.0967742	0.0645161	0.0645161	0.0645161	0.0967742	0.16129	0.16129	0.0967742	0.0322581	0.0645161	0.0645161
D18	0.290323	0.0967742	0.16129	0.0967742	0.0645161	0.129032	0.0967742	0.0967742	0.0967742	0.0645161	0.193548	0.129032	0.129032	0.0645161	0.0967742	0.0967742	0.0322581
D19	0.290323	0.0967742	0.0645161	0.0967742	0.129032	0.129032	0.0967742	0.0322581	0.0322581	0.129032	0.0967742	0.16129	0.0967742	0.0645161	0.0967742	0.0967742	0.0967742	0.129032
D20	0.258065	0.0967742	0.0967742	0.0967742	0.193548	0.129032	0.16129	0.0967742	0.16129	0.129032	0.0967742	0.193548	0.0967742	0.129032	0.0967742	0.129032	0.16129	0.193548	0.129032
D21	0.322581	0.16129	0.0645161	0.0967742	0.193548	0.16129	0.16129	0.0967742	0.129032	0.193548	0.0322581	0.225806	0.16129	0.129032	0.129032	0.129032	0.16129	0.193548	0.0967742	0.0967742
D22	0.258065	0.0645161	0.129032	0.0645161	0.0967742	0.0967742	0.0645161	0.0645161	0.0645161	0.0967742	0.129032	0.16129	0.0967742	0.0322581	0.0645161	0.0645161	0.0645161	0.0967742	0.0967742	0.0967742	0.129032
D23	0.290323	0.0967742	0.0645161	0.0322581	0.129032	0.16129	0.0967742	0.0645161	0.0967742	0.129032	0.0967742	0.193548	0.0967742	0.0645161	0.129032	0.0645161	0.0967742	0.129032	0.0967742	0.0967742	0.0967742	0.0967742
D24	0.290323	0.0645161	0.16129	0.129032	0.16129	0.193548	0.0967742	0.129032	0.0967742	0.0967742	0.16129	0.0645161	0.0967742	0.0967742	0.193548	0.129032	0.129032	0.16129	0.129032	0.16129	0.193548	0.129032	0.16129
D25	0.258065	0.129032	0.16129	0.193548	0.225806	0.193548	0.193548	0.129032	0.16129	0.16129	0.16129	0.193548	0.129032	0.16129	0.16129	0.193548	0.193548	0.225806	0.129032	0.129032	0.16129	0.16129	0.193548	0.16129
D26	0.258065	0.16129	0.258065	0.225806	0.193548	0.16129	0.193548	0.193548	0.225806	0.193548	0.258065	0.225806	0.129032	0.193548	0.16129	0.225806	0.16129	0.193548	0.225806	0.193548	0.258065	0.193548	0.225806	0.16129	0.225806
D27	0.290323	0.129032	0.129032	0.129032	0.0967742	0.129032	0.129032	0.0645161	0.129032	0.0967742	0.129032	0.16129	0.129032	0.0967742	0.0967742	0.129032	0.129032	0.0967742	0.0967742	0.129032	0.129032	0.0967742	0.129032	0.193548	0.129032	0.225806
D28	0.225806	0.0967742	0.16129	0.16129	0.193548	0.129032	0.16129	0.0967742	0.16129	0.129032	0.193548	0.193548	0.0967742	0.129032	0.0967742	0.16129	0.0967742	0.129032	0.129032	0.129032	0.193548	0.16129	0.16129	0.16129	0.16129	0.16129	0.16129
D29	0.354839	0.193548	0.0645161	0.129032	0.16129	0.16129	0.193548	0.129032	0.16129	0.16129	0.129032	0.193548	0.193548	0.16129	0.129032	0.16129	0.129032	0.0967742	0.129032	0.16129	0.129032	0.193548	0.129032	0.225806	0.225806	0.258065	0.129032	0.16129
D30	0.354839	0.16129	0.16129	0.193548	0.193548	0.193548	0.16129	0.16129	0.193548	0.129032	0.16129	0.0645161	0.16129	0.193548	0.225806	0.16129	0.225806	0.193548	0.16129	0.16129	0.193548	0.225806	0.193548	0.129032	0.193548	0.258065	0.16129	0.193548	0.16129
D31	0.290323	0.129032	0.0645161	0.0645161	0.16129	0.0967742	0.129032	0.0645161	0.129032	0.16129	0.0645161	0.225806	0.129032	0.0967742	0.0645161	0.0967742	0.129032	0.16129	0.0967742	0.0322581	0.0645161	0.0645161	0.0645161	0.193548	0.16129	0.225806	0.0967742	0.16129	0.129032	0.193548
D32	0.258065	0.0967742	0.16129	0.0967742	0.129032	0.0645161	0.0967742	0.0967742	0.0967742	0.129032	0.16129	0.193548	0.129032	0.0645161	0.0322581	0.0967742	0.0322581	0.0645161	0.129032	0.129032	0.16129	0.0322581	0.129032	0.16129	0.193548	0.16129	0.129032	0.129032	0.16129	0.258065	0.0967742
D33	0.290323	0.0967742	0.129032	0.0967742	0.129032	0.16129	0.0967742	0.0967742	0.0645161	0.129032	0.0645161	0.129032	0.129032	0.0645161	0.129032	0.0967742	0.0967742	0.129032	0.0967742	0.16129	0.0967742	0.0645161	0.129032	0.0967742	0.16129	0.225806	0.129032	0.193548	0.193548	0.193548	0.129032	0.0967742
D34	0.322581	0.129032	0.129032	0.0645161	0.0967742	0.16129	0.129032	0.129032	0.129032	0.0967742	0.16129	0.16129	0.16129	0.0967742	0.129032	0.0967742	0.0645161	0.0322581	0.16129	0.16129	0.16129	0.129032	0.0967742	0.193548	0.258065	0.225806	0.129032	0.16129	0.0645161	0.193548	0.129032	0.0967742	0.16129
D35	0.290323	0.16129	0.129032	0.0967742	0.193548	0.0967742	0.16129	0.129032	0.16129	0.193548	0.129032	0.258065	0.16129	0.129032	0.0645161	0.129032	0.0967742	0.129032	0.16129	0.0967742	0.129032	0.0967742	0.0645161	0.225806	0.225806	0.193548	0.16129	0.16129	0.129032	0.258065	0.0645161	0.0645161	0.16129	0.0967742
D36	0.322581	0.0967742	0.0967742	0.0967742	0.0645161	0.193548	0.0967742	0.0967742	0.0645161	0.0645161	0.16129	0.0967742	0.129032	0.0645161	0.16129	0.0967742	0.0967742	0.0645161	0.0967742	0.193548	0.16129	0.0967742	0.129032	0.129032	0.193548	0.258065	0.0967742	0.193548	0.0967742	0.16129	0.16129	0.129032	0.0967742	0.0967742	0.193548
D37	0.258065	0.0645161	0.16129	0.129032	0.16129	0.16129	0.129032	0.129032	0.0967742	0.0967742	0.16129	0.0967742	0.0967742	0.0967742	0.129032	0.129032	0.0645161	0.0967742	0.129032	0.16129	0.193548	0.129032	0.16129	0.0645161	0.16129	0.16129	0.193548	0.0967742	0.16129	0.16129	0.193548	0.0967742	0.0967742	0.129032	0.16129	0.129032
D38	0.290323	0.129032	0.129032	0.129032	0.16129	0.0322581	0.0645161	0.0645161	0.129032	0.16129	0.129032	0.16129	0.129032	0.0967742	0.0645161	0.129032	0.129032	0.16129	0.0967742	0.0967742	0.129032	0.0645161	0.129032	0.16129	0.16129	0.193548	0.0967742	0.16129	0.193548	0.16129	0.0645161	0.0967742	0.129032	0.193548	0.129032	0.16129	0.193548
D39	0.290323	0.129032	0.16129	0.193548	0.16129	0.16129	0.193548	0.129032	0.16129	0.16129	0.16129	0.16129	0.129032	0.16129	0.129032	0.193548	0.129032	0.16129	0.129032	0.16129	0.193548	0.193548	0.193548	0.129032	0.16129	0.129032	0.193548	0.0967742	0.16129	0.16129	0.193548	0.16129	0.16129	0.193548	0.193548	0.193548	0.0645161	0.193548
D40	0.354839	0.16129	0.0967742	0.129032	0.129032	0.193548	0.16129	0.0967742	0.0967742	0.129032	0.129032	0.16129	0.16129	0.129032	0.16129	0.0967742	0.16129	0.129032	0.0645161	0.16129	0.129032	0.16129	0.129032	0.193548	0.193548	0.290323	0.0967742	0.193548	0.0967742	0.0967742	0.129032	0.193548	0.16129	0.129032	0.193548	0.0967742	0.193548	0.16129	0.193548
D41	0.258065	0.129032	0.16129	0.129032	0.16129	0.193548	0.193548	0.16129	0.193548	0.0967742	0.16129	0.16129	0.0967742	0.16129	0.16129	0.16129	0.193548	0.16129	0.193548	0.0645161	0.16129	0.129032	0.129032	0.193548	0.193548	0.193548	0.129032	0.193548	0.16129	0.16129	0.0967742	0.16129	0.193548	0.129032	0.129032	0.16129	0.193548	0.16129	0.225806	0.16129
D42	0.322581	0.16129	0.193548	0.16129	0.193548	0.258065	0.225806	0.225806	0.193548	0.129032	0.225806	0.16129	0.193548	0.193548	0.225806	0.193548	0.16129	0.129032	0.225806	0.193548	0.225806	0.225806	0.193548	0.193548	0.16129	0.258065	0.225806	0.193548	0.129032	0.193548	0.225806	0.193548	0.225806	0.0967742	0.193548	0.16129	0.129032	0.290323	0.193548	0.193548	0.16129
D43	0.258065	0.0967742	0.193548	0.16129	0.129032	0.225806	0.16129	0.129032	0.16129	0.0645161	0.225806	0.129032	0.0967742	0.129032	0.193548	0.16129	0.16129	0.129032	0.16129	0.16129	0.225806	0.16129	0.129032	0.16129	0.193548	0.225806	0.129032	0.0967742	0.193548	0.16129	0.193548	0.193548	0.193548	0.16129	0.193548	0.129032	0.16129	0.193548	0.193548	0.16129	0.129032	0.193548
D44	0.322581	0.129032	0.0967742	0.0645161	0.16129	0.193548	0.129032	0.129032	0.0967742	0.16129	0.0322581	0.16129	0.16129	0.0967742	0.16129	0.0967742	0.129032	0.16129	0.129032	0.129032	0.0645161	0.0967742	0.0967742	0.129032	0.193548	0.258065	0.16129	0.225806	0.16129	0.193548	0.0967742	0.129032	0.0322581	0.129032	0.129032	0.129032	0.129032	0.16129	0.193548	0.16129	0.16129	0.193548	0.225806
D45	0.322581	0.0967742	0.16129	0.0967742	0.0645161	0.16129	0.0645161	0.0967742	0.0967742	0.0645161	0.193548	0.0967742	0.129032	0.0645161	0.16129	0.0967742	0.0967742	0.0645161	0.129032	0.193548	0.193548	0.0967742	0.129032	0.0967742	0.225806	0.193548	0.0967742	0.193548	0.16129	0.16129	0.16129	0.129032	0.129032	0.0967742	0.193548	0.0645161	0.16129	0.129032	0.225806	0.129032	0.16129	0.193548	0.129032	0.16129
D46	0.354839	0.193548	0.193548	0.193548	0.0967742	0.129032	0.16129	0.129032	0.193548	0.16129	0.193548	0.193548	0.193548	0.16129	0.129032	0.193548	0.193548	0.16129	0.16129	0.16129	0.193548	0.129032	0.193548	0.193548	0.225806	0.16129	0.0967742	0.225806	0.193548	0.193548	0.129032	0.16129	0.193548	0.193548	0.193548	0.16129	0.258065	0.0967742	0.193548	0.16129	0.16129	0.290323	0.193548	0.225806	0.0967742
D47	0.258065	0.129032	0.129032	0.129032	0.16129	0.0645161	0.129032	0.0645161	0.129032	0.16129	0.129032	0.225806	0.129032	0.0967742	0.0322581	0.129032	0.0645161	0.0967742	0.0967742	0.129032	0.129032	0.0967742	0.129032	0.193548	0.129032	0.16129	0.0645161	0.0967742	0.129032	0.225806	0.0967742	0.0645161	0.129032	0.129032	0.0967742	0.16129	0.129032	0.0967742	0.129032	0.16129	0.193548	0.225806	0.193548	0.16129	0.16129	0.16129
D48	0.258065	0.129032	0.129032	0.129032	0.16129	0.0645161	0.129032	0.0645161	0.129032	0.16129	0.129032	0.225806	0.129032	0.0967742	0.0322581	0.129032	0.0645161	0.0967742	0.0967742	0.129032	0.129032	0.0967742	0.129032	0.193548	0.16129	0.129032	0.0967742	0.0967742	0.129032	0.225806	0.0967742	0.0645161	0.129032	0.129032	0.0967742	0.16129	0.129032	0.0967742	0.129032	0.16129	0.193548	0.225806	0.193548	0.16129	0.16129	0.16129	0.0322581
D49	0.258065	0.129032	0.193548	0.16129	0.193548	0.0967742	0.0967742	0.129032	0.16129	0.16129	0.225806	0.16129	0.0967742	0.129032	0.129032	0.16129	0.0967742	0.129032	0.16129	0.193548	0.225806	0.16129	0.16129	0.16129	0.225806	0.129032	0.193548	0.129032	0.193548	0.193548	0.193548	0.129032	0.193548	0.16129	0.16129	0.193548	0.129032	0.129032	0.16129	0.225806	0.193548	0.225806	0.193548	0.225806	0.16129	0.225806	0.129032	0.129032
D50	0.322581	0.129032	0.0967742	0.0645161	0.0967742	0.193548	0.129032	0.0967742	0.129032	0.0967742	0.129032	0.16129	0.129032	0.0967742	0.16129	0.0967742	0.129032	0.0967742	0.129032	0.129032	0.129032	0.129032	0.0645161	0.193548	0.225806	0.258065	0.0967742	0.193548	0.0967742	0.16129	0.0967742	0.16129	0.16129	0.0645161	0.129032	0.0967742	0.193548	0.16129	0.225806	0.0967742	0.0967742	0.16129	0.129032	0.129032	0.0967742	0.16129	0.16129	0.16129	0.193548
D51	0.322581	0.16129	0.16129	0.16129	0.193548	0.225806	0.225806	0.193548	0.193548	0.129032	0.16129	0.129032	0.16129	0.193548	0.193548	0.193548	0.16129	0.129032	0.193548	0.16129	0.193548	0.225806	0.129032	0.16129	0.225806	0.225806	0.193548	0.16129	0.0967742	0.129032	0.193548	0.193548	0.193548	0.0967742	0.129032	0.16129	0.0967742	0.258065	0.129032	0.16129	0.129032	0.0967742	0.129032	0.16129	0.193548	0.258065	0.193548	0.193548	0.193548
D52	0.258065	0.0967742	0.16129	0.0967742	0.129032	0.0967742	0.0967742	0.0967742	0.0967742	0.129032	0.129032	0.193548	0.129032	0.0645161	0.0645161	0.0967742	0.0322581	0.0645161	0.129032	0.16129	0.129032	0.0645161	0.129032	0.16129	0.193548	0.16129	0.129032	0.129032	0.16129	0.258065	0.129032	0.0322581	0.0645161	0.0967742	0.0967742	0.129032	0.0967742	0.129032	0.16129	0.193548	0.193548	0.193548	0.193548	0.0967742	0.129032	0.193548	0.0645161	0.0645161	0.129032
D53	0.290323	0.0967742	0.16129	0.0967742	0.0645161	0.129032	0.0967742	0.0967742	0.0967742	0.0645161	0.16129	0.129032	0.129032	0.0645161	0.0967742	0.0967742	0.0967742	0.0645161	0.129032	0.129032	0.16129	0.0322581	0.129032	0.16129	0.193548	0.225806	0.0645161	0.193548	0.16129	0.193548	0.0967742	0.0645161	0.0967742	0.0967742	0.129032	0.0645161	0.16129	0.0967742	0.225806	0.129032	0.0967742	0.193548	0.129032	0.129032	0.0645161	0.0967742	0.129032	0.129032	0.193548
D54	0.322581	0.193548	0.225806	0.258065	0.225806	0.193548	0.225806	0.193548	0.225806	0.225806	0.193548	0.193548	0.193548	0.225806	0.193548	0.258065	0.258065	0.290323	0.193548	0.16129	0.225806	0.193548	0.258065	0.129032	0.193548	0.16129	0.225806	0.16129	0.290323	0.193548	0.193548	0.225806	0.193548	0.322581	0.258065	0.258065	0.193548	0.16129	0.129032	0.258065	0.225806	0.322581	0.193548	0.225806	0.225806	0.129032	0.225806	0.225806	0.258065
D55	0.354839	0.16129	0.129032	0.129032	0.129032	0.129032	0.0967742	0.0967742	0.16129	0.193548	0.16129	0.193548	0.16129	0.129032	0.16129	0.0967742	0.16129	0.193548	0.129032	0.16129	0.16129	0.16129	0.129032	0.193548	0.225806	0.193548	0.16129	0.193548	0.193548	0.129032	0.129032	0.193548	0.193548	0.193548	0.193548	0.193548	0.225806	0.0967742	0.16129	0.129032	0.225806	0.290323	0.225806	0.193548	0.16129	0.129032	0.16129	0.16129	0.16129
D56	0.225806	0.0967742	0.129032	0.0967742	0.129032	0.129032	0.0967742	0.0645161	0.0967742	0.129032	0.0967742	0.193548	0.0645161	0.0645161	0.0967742	0.0967742	0.0967742	0.129032	0.0967742	0.129032	0.0967742	0.0645161	0.0967742	0.16129	0.16129	0.16129	0.0967742	0.16129	0.193548	0.225806	0.0967742	0.0967742	0.0645161	0.16129	0.129032	0.129032	0.16129	0.0967742	0.193548	0.16129	0.129032	0.258065	0.16129	0.0967742	0.129032	0.16129	0.0967742	0.0967742	0.129032
D57	0.258065	0.0967742	0.0967742	0.0967742	0.129032	0.0645161	0.0967742	0.0322581	0.0967742	0.129032	0.129032	0.193548	0.0967742	0.0645161	0.0322581	0.0967742	0.0322581	0.0645161	0.0645161	0.129032	0.129032	0.0967742	0.0967742	0.16129	0.16129	0.16129	0.0967742	0.0645161	0.0967742	0.193548	0.0967742	0.0645161	0.129032	0.0967742	0.0967742	0.129032	0.0967742	0.0967742	0.0967742	0.129032	0.193548	0.193548	0.16129	0.16129	0.129032	0.16129	0.0322581	0.0322581	0.0967742
D58	0.322581	0.193548	0.129032	0.129032	0.16129	0.129032	0.193548	0.129032	0.193548	0.225806	0.0967742	0.290323	0.193548	0.16129	0.0967742	0.16129	0.129032	0.16129	0.16129	0.129032	0.0967742	0.16129	0.129032	0.258065	0.225806	0.16129	0.16129	0.16129	0.129032	0.258065	0.0967742	0.129032	0.16129	0.129032	0.0967742	0.225806	0.193548	0.16129	0.129032	0.193548	0.193548	0.225806	0.258065	0.129032	0.225806	0.16129	0.0967742	0.0967742	0.193548
D59	0.258065	0.129032	0.193548	0.16129	0.193548	0.16129	0.129032	0.129032	0.16129	0.16129	0.193548	0.193548	0.0967742	0.129032	0.16129	0.16129	0.16129	0.193548	0.16129	0.16129	0.193548	0.129032	0.16129	0.129032	0.16129	0.129032	0.129032	0.193548	0.258065	0.225806	0.16129	0.16129	0.16129	0.225806	0.193548	0.193548	0.193548	0.129032	0.225806	0.225806	0.16129	0.290323	0.193548	0.193548	0.129032	0.16129	0.129032	0.16129	0.129032
D60	0.290323	0.129032	0.0967742	0.129032	0.225806	0.16129	0.193548	0.129032	0.16129	0.16129	0.0645161	0.16129	0.129032	0.16129	0.129032	0.16129	0.193548	0.225806	0.129032	0.0322581	0.0967742	0.129032	0.129032	0.129032	0.129032	0.225806	0.16129	0.16129	0.16129	0.129032	0.0645161	0.16129	0.129032	0.193548	0.129032	0.193548	0.129032	0.129032	0.129032	0.16129	0.0967742	0.193548	0.193548	0.0967742	0.225806	0.193548	0.16129	0.16129	0.225806
D61	0.290323	0.129032	0.16129	0.193548	0.225806	0.129032	0.16129	0.129032	0.16129	0.16129	0.16129	0.129032	0.129032	0.16129	0.129032	0.193548	0.129032	0.16129	0.129032	0.16129	0.193548	0.193548	0.193548	0.0645161	0.16129	0.129032	0.193548	0.0967742	0.16129	0.129032	0.193548	0.16129	0.16129	0.193548	0.193548	0.193548	0.0645161	0.16129	0.0645161	0.193548	0.225806	0.193548	0.193548	0.193548	0.16129	0.193548	0.129032	0.129032	0.129032
[truncated: 12 more columns]
